# Supplementary material for: Reactive Oxygen Species and Folate Receptor-Targeted Nanophotosensitizers Composed of Folic Acid-Conjugated and Poly(ethylene glycol)-Chlorin e6 Tetramer Having Diselenide Linkages for Targeted Photodynamic Treatment of Cancer Cells
Source: Int J Mol Sci. 2022 Mar 14;23(6):3117. doi: 10.3390/ijms23063117 (PMC8954463; doi:10.3390/ijms23063117)
Supplement: Supplementary file 1 [file ijms-23-03117-s001.zip]

Archive with 1 entries (1 files):
- ijms-1583709-supplementary.pdf
